# Supplementary material for: A comparative study of gut microbiota and metabolites in Tibetan sheep during cold and warm seasons
Source: Front Vet Sci. 2026 Apr 21;13:1768985. doi: 10.3389/fvets.2026.1768985 (PMC13140854; doi:10.3389/fvets.2026.1768985)
Supplement: Supplementary file 1 [file Table_1.xlsx]

## Sheet: Sheet1
Sample ID	Group	Raw reads	Clean reads	Clean reads (%)	Adapter (%)	Low-quality (%)	N (%)	Raw data (bp)	Clean data (bp)	BF_Q20 (%)	BF_Q30 (%)	BF_GC (%)	AF_Q20 (%)	AF_Q30 (%)	AF_GC (%)
YF-1-1	Warm	71015816	70532646	99.32	0.45	0.23	0	10652372400	10554996111	99.01	97.11	46.1	99.19	97.45	45.92
YF-1-2	Warm	78782438	77544782	98.43	1.29	0.28	0	11817365700	11591023640	98.81	96.76	45.88	99.19	97.49	45.33
YF-1-3	Warm	88120910	87571888	99.38	0.4	0.22	0	13218136500	13101063203	99.1	97.31	46.77	99.25	97.6	46.6
YF-2-1	Cold	60078912	59760438	99.47	0.25	0.28	0	9011836800	8952319247	99	97.03	45.82	99.15	97.29	45.68
YF-2-2	Cold	92747684	92298902	99.52	0.23	0.25	0	13912152600	13799745304	99.04	97.12	45.48	99.18	97.39	45.34
YF-2-3	Cold	69063790	68654020	99.41	0.29	0.3	0	10359568500	10277315226	98.99	97.01	45.28	99.15	97.3	45.11
